# Supplementary material for: Mechanistic Advancements and Translational Progress in Hyaluronic Acid-Based Scaffolds and Conduits for Peripheral Nerve Regeneration
Source: J Funct Biomater. 2025 Dec 25;17(1):14. doi: 10.3390/jfb17010014 (PMC12841830; doi:10.3390/jfb17010014)
Supplement: Supplementary file 1 [file jfb-17-00014-s001.zip]

Archive with 2 entries (2 files):
- jfb-3968341-supplementary.pdf
- Supplementary File S1 .pdf
